# Supplementary material for: The Usefulness of Serum Brain Damage Biomarkers in Detection and Evaluation of Hypoxic Ischemic Encephalopathy in Calves with Perinatal Asphyxia
Source: Animals (Basel). 2022 Nov 21;12(22):3223. doi: 10.3390/ani12223223 (PMC9686605; doi:10.3390/ani12223223)
Supplement: Supplementary file 1 [file animals-12-03223-s001.zip]

Archive with 1 entries (1 files):
- animals-2018649-supplementary.pdf
